# Supplementary material for: Gene expression profiling in juvenile and mature cuttings of Eucalyptus grandis reveals the importance of microtubule remodeling during adventitious root formation
Source: BMC Genomics. 2014 Sep 30;15(1):826. doi: 10.1186/1471-2164-15-826 (PMC4190485; doi:10.1186/1471-2164-15-826)
Supplement: Supplementary file 1 — Additional file 1: Table S1: Primers used for the Nanostring analysis. (XLSX 16 KB) [file 12864_2014_6504_MOESM1_ESM.xlsx]

## Sheet: Sheet1
At identifier	annotation	Eg identifier	Target Region	Target Sequence
		The validation experiment
AT3G11130.1	clathrin heavy chain	KIRST.10537.C1	123-223	TGCTTCAGTTCATCCGTGAGTACACTAGCAAAGTTGATGAGCTTGTGAAGGACAAGATTGAAACTCAAAATGAAGTAAAGACAAAAGAGAAGGAAGAGAA
AT5G60930.1	kinesin like protein	KIRST.37875.C1	193-293	TGCATCTGCAAAAGAGTTGGAGGAATCTTCAGAACAAGATAAAAGCGGTGCCTTGAACAATGGGAACAATGAAGAAACAGGTGAATCTAATCTAGCCTCC
no arabidopsis blast hit	kinase	contig01593	8-108	GAGTTGTTAAACGGTAGCAGCAACAAGGTCTCTGAGAAGGTTGATGTCTTCTCCTTTGGCATTGTCCTTTGGGAGATTCTCACTGGCGAGGAGCCTTATG
AT5G66390.1	peroxidase 72	KIRST.7389.C1	39-139	CATCCTTTATTGCTGGACAGCAGCGGCACTATAATCAGTGAGAAGCGGTCCGTCCCTAACACGAACTCAGCCAGAGGCTTTGAAGTGCTTGATGAGATCA
AT1G77760	NIA	EgNIA (Abu-Abied TPJ 2012)	2415-2515	CGGACTGAGGAAGATATTCTTCTAAGGGAAGATCTCGACGGGTGGTCGAAGAAGCACGACCGGTTGAAGGTTTGGTATGTGGTCAAGGAGCCAATTCGAG
no arabidopsis blast hit	ANAC071	KIRST.44307.C1	106-206	TTGCATGAGTATCGGCTGTCTGATGAGCTTCCCCAAGGATCACTTGGTTCTCAGGGAGCTTTTGCGTTGTGCCGAGTAATTAAGAAGAATGAGCAAGGTT
AT1G29510.1	auxin responsive	KIRST.39188.C1	272-372	ATGACTGCATTATTCAAGAGCTGCTCAAATTATCCGAGGACGAGTTTGGCCTACCAAGCAATGGACCGATCACTTTGCCGTGCGATGCCACGTTCATTGA
AT1G70940.1	PIN3	KIRST.12343.C1_PIN3	910-1010	TCCAGCGCCTCGCCGGTTTCGGAAGTCGGCGGGCTCCACGTTTTCGGCAGCGGCGATTTCGGGGCTCCGGACAATCAATCCAGGCGGGCCGATCACAGCG
AT3G15540.1	IAA19	KIRST.8722.C1	189-289	CTGAGGATAATGAAGAGATCGGAAGCCAAGGACTTTGCAATACTGCAGACCAGGGACTTCCTACAAGGCCACCTTAGAAAGACGACAACTGATGAGAACG
		The MAP experiment
AB290929	ARK2	Contig1027	517-616	ACATCCTGATGTATTATCTCAAGTAGCTCGTGGCATTGCCAACTTCGCAAAATGCGAGTCCCGTTTGGCTACTCAAGGGATAAGGACTGGTAGATCGTTT
AB290930	ARK3	CL1656Contig1	1822-1921	TTGTGGAAATGACAAGTTGCAAACTATGCTAAGGAGTGAAGGTGGCATCAAGGCATTACTGGGGATGGTTCGTTGTGGGCATCCTGACGTTCTTGCACAA
AT5G51600	AtMAP65-3	Contig2724	74-173	TTAGTACTTGATCTGGATTTCAAGCAGATAGCTTCAGAAGTCCACTGCCAGTTTAGCTGACCCTGAAGGACCCAAGGATATAAGTAACAGTACAAATGAA
AT2G01910	AtMAP65-6	Contig8977	240-339	TACAGCTGCTCTCGGAGAACTTAATATTCATTCGCCTATTCAAGCTGAGAAGAGGTCAGCATCATTGAAACAGAAACTTGCTTCTGTGACTCCTGTGGTG
AT1G27920	AtMAP65-8	Contig16569	185-284	CTGCAGAAATAGCAGGTCAATCTGAGTATGACTCATCATCAAATGTAATCATCAATGAGAGTGACCTCTCACAGAAGAAACTTGAAGAGTATCAGAATGA
NM_119436.2	Aurora1-2	Contig234	331-430	GAATATGCAGCCAAAGGAGAACTCTATAAGGAACTCCAAAAGTGTAAATACTTCAGCGAGAGGCGTGCAGCTACTTACGTTGCATCTTTAGCTCGGGCAC
AT2G20190	CLASP	10328854-10328495	232-331	AGCCTTGCTCAGCAACACTAGAGATTTTGAGTAAATCATACAGTACGGATTCTCTTCTACCTGCTTTGCTTCGATCACTTGATGAACAACGCTCTCCCAA
AT2G20191	CLASP2	45160144-45160259	17-116	TAACACTTGAACATTGGCCTGATGCTCCAGAAATTCAACGATCAGTTGATTTATATGAAGATCTGATTAGATGCTGTGTTGCAGATGCTATGAGTGAGGT
AT2G22125	CSI1	7142448-7142867	127-226	GCAGAAGCTGCAAATGCTCTCAAGTCTCTTTCTGCTCAATGCAAAGAAGCAAGACAGAAAATCGCCAGTACTAACGGGATTCCTGCACTGATAAATGCTA
AT5G62500	EB1b	Contig11928	521-620	ACGGTGGGTGCTGCTGATTCTTCTCGGGAAATTCAAGCTTTGTCAAAAGAGGTTGCAGATCTCAAGCTATCTGTGGATTTCCTGGAAAAAGAACGGGATT
AT3G47690	EB1c-a	Contig11707	176-275	GTCAATTTCGACGCCAAGAGCGAGTACGAGATGATCCAGAACTACAAGGTCCTCCAGGACGTCTTCAACAAGCTCAAGATCACTAAGCATATGGAAGTGA
AY158084	FRA1	CL25734Contig1	341-440	CTGATCCAGCAAGGTCAACTAGATGCAATTTCGCACACAGGTATTCTTCATTTAAACTCTCAGGACTGCTTTCGCCAGGAAAAAGAGGATTGAGCCTACG
AT5G06680	GCP3-SPC 98	CL2461Contig1	125-224	TTCGAAATGGTGAGGAGTTGGGTCTTAGAAGGAGAGTTGGAAGACAATTTTGCCGAACTCTTCATCGTGGGTCAGCCCGTAAAAGCTGAGTCTCTTTGGA
AT3G53760	GCP4-6	Contig6123	760-859	TACAGCTGAGCTGGAACAAATTACAGAGGAATTCAACAAGAAATCCAACTCCTTGTATACTATATTGCGTAGCAGTAGGCTTGCCGGAAGTCAACGGGCT
AT1G80350	katanin p60	CL3153Contig1	47-146	CCCTAGAAGGTCTCTACGACACCTCCACCATCTTCTTCGACGGCGCCATTGCTCAGATCAACAAGCACTTGAATACGGTCGATGATCCCTTAATTCGGGC
AT5G08390	katanin p80	CL864Contig2	1-100	CATAAAGTCAATCTCTGGGCTATTGGAAACCCAATGCCATACAGAGCTTGTCTGGACATAGCAGTGGAATTGATTCAGTGAGTTTTGACTCTTCGGAGGT
AAR17001.1	kinesin like calmodulin binding protein	Contig6349	16-115	TGAACAAGAAAGGAAGTCCTTGAAGCTTAGAGTGTCCGAACTTGAAAAGAAATTGGAAGTGGCTACAAGGGATTTGTCTGCACGTGAGGCAGCTCTTTCA
no arabidopsis blast hit	LC1 (Outer arm dynein light chain)	CL9515Contig1	137-236	TAACCATATGATGCAGTCAGTATCCCACCTTCCATATAATCACCACTGATAGACAGAAAATTCAAGCTAGGAGGAAGATTCTCAACGGCTCTTTCAGAGA
AT5G55230	MAP65-1	Contig11602	994-1093	CTGAGGCCGCTAGAGAAAAAATTATGGCGCTCATAGAATCTGGGAATGTCGAGCCTGCTGAATTAATAACGGACTTGGACAATCAGATTGTAAAAGCACG
AT4G26760	MAP65-2	contig 195	1025-1124	GGCTGCTAGGGAAAGCATTATGGCGTTGATTGGTTCAGGCAATGTTGAGCCTGCGGAGTTACTAGCTGACATGGATGATCAGATATCGAAAGCAAAAGAA
AT1G68060	MAP70-1	Contig17428	927-1026	AGCAGCAAGATCCGAGGCTCTTTTAAAGGAGAGATATCAGTCGAGGCTCAAAGTAATTGAGGAGAGTTTAAGGGGATCATCAGGCAGCAATAATCGTAGT
AT1G24764	MAP70-2	Contig1933	415-514	GAGGAGAATAAAATTCTCGACAAGATGCATAGGCAAAAAGTTTCTGAAGTTGAAAAGCTAATGCAAACTGTTCGAGAGCTTGAGGAAGCTGTTTTGGCTG
AT2G35630	MOR1	CL1247Contig1	85-184	ATGCAGCCGAGATTACTGGACAGCTAAAGTCCCTTCAAATTGTTGCAAGCTTAACAGCAGAACGTGATGGTGAAATTAGGAAAGCTGCCCTAAATACTCT
AT2G03680	spr1	Contig1671	4-103	TCTTGCTGAACTTTTTCGAACTAGCACGGGGCTCTCCAGTCCCGCTACTCTCAGATCTCTCTCTCTCTCCTCCTCCTCCTCCTCCTCCTCCGATCGATCC
AT3G55000	ton1	Contig17799	603-702	TAGTTATAGAAAAGATGAGTACAATTGGAGATATGACAATGACGAGCTCCCTGATGATATTGTCCGAACATCAGCTGCTTTAGAAAATCTTCAGCTGGAC
AT4G27060	tor1	Contig18136	99-198	GTAGCTGGGGAGGACGGCGGAATTTCTCGCACAGCGAGAGTAGCTATCCCTGAGCTTACCGCCGAAGCTATTGGAGATGAAAATGTTAGGCAAGAGCGGG
AT1G50010	tua2	isotig26837	192-291	GTCAATGCGCGAGAAGACCTCAGCAACGCTGGTTGAGTTGGAGATCATGCACACAGCCCTCTGGACCTTGGCGAGGTCGCCTCCAGGGACAACTGTGGGC
AT5G19770	tua3	Contig17225	1026-1125	CACCATAAAAACCAAAAGGACCGTTCAATTCGTTGACTGGTGTCCCACTGGCTTCAAGTGTGGTATCAATTATGAGCCTCCAACTGTTGTTCCTGGGGGT
AT5G19780	tua5	KIRST.488.C1	10-109	AATAACTTTGCCAGAGGACATTATACAGTGGGGAGGAAATTGTTAATCTCTGCCTTGACCGAGTGAGAAAACTAGCTGACAACTGTACCGGCTTGCAAGG
AT4G14960	tua6	Contig8771	792-891	TTGTAGGGCTCCACAACAGAGGTAGAAACTTGAGGCGAGGGATAGACAGTGAAGCTGAGCTTCGACTTCTTGCCGTAGTCAACGGAGAGCCGCTCCAAGA
AT1G75780	tub1	Contig15581	599-698	ATGCATGGTTCTTGACAACGAAGCACTCTATGACATTTGCTTCAGGACCTTAAAGCTTAGCACTCCAAGCTTTGGAGACCTAAATCACTTGATCTCTGCC
AT5G62690	tub2	Contig17766	651-750	TGCCGACGAGTGTATGGTTCTCGATAATGAGGCCTTGTATGACATTTGCTTCCGCACGCTCAAGCTCACGACTCCTAGCTTTGGAGATTTGAATCACTTG
AT5G62700	tub3	Contig16401	699-798	CATAAAGTGCCTCATTGTCCAAAACCATGCATTCATCCGCATTCTCAACAAGTTGATGAACAGACAGAGTCGCATTGTAGGGCTCAACAACTGTGTCAGA
AT1G20010	tub5	Contig2924	349-448	ACGTCGTCCGTAAAGAGGCGGAAAATTGTGATTGCCTCCAAGGCTTCCAGATTTGCCATTCCCTGGGAGGCGGGACGGGCTCGGGGATGGGGACGCTATT
AT5G12250	tub6	isotig16083	8-107	TCACATGTCATCCGCTATCTCCTCCTCCTCCTCCTCATCCTCATACTCGCCTTCCTCATCAGCAGTCGCATCTTGATATTGCTGATACTCGGACACAAGA
AT5G23860	tub8	F7JO6JY02GCGVS	71-170	GAGCACGGCATCGACGCCACCGGCAAGTACAACGGCGACTCCGAGCTCCAGCTCGAGCGCATCAATGTCTACTACAACGAGGCCAGCGGGGGGCGCTACG
AT3G61650	gama tubulin	Contig10067	132-231	ACTTCGCCACTCAGGGAGGCGACAGAAAAGATGTTTTTTCTATCAAGCTGATGATCAGCACTATATTCCGAGGGCTATATTGATGGATTTGGAGCCGAGA
AT1G12430	PAK kinesin like	CL1656Contig1	307-406	AAATGAAGAAGACATAGTAGAGACACATTCTAATGCCCTTACGGTCCATGAGACTAAACTCAAGGTTGACTTGACTGAGTACGTGGAAAAACATGAATTT
AT3G16630	kinesin13A	Contig836	289-388	AGCATGTCATTGATGAACCCTTTGAGCCATCGCCATTCATGACCAGTGGCCCTAGAGGTTTCGAGAATGACTTAAATCTGAGAGCTGACACTCAGCAAAG
At2G28620	AtKRP125c	CL5657Contig1	123-222	TAGCTCCTGAAGAATGTTCCAAGTTCACCGATGACAAGTCTAAGAAACCCATAGCTCTTATGGAAGATGGGAAGGGAGGTGTATTTGTTAGAGGCTTAGA
AT5G03240	UBQ	Contig11491	457-556	AGGACAAGGAAAGGATCCCACCAGACTAGCAGCATCTGATCTTCGCTGGAAAGCAACTCGAGGACGGCCGCACCCTTGCCGACTACAACATCCAAAAGGA
